# Supplementary material for: Natron glass beads reveal proto-Silk Road between the Mediterranean and China in the 1st millennium BCE
Source: Sci Rep. 2021 Feb 11;11:3537. doi: 10.1038/s41598-021-82245-w (PMC7878486; doi:10.1038/s41598-021-82245-w)
Supplement: Supplementary file 2 — Supplementary Data. [file 41598_2021_82245_MOESM2_ESM.xlsx]

## Sheet: Sheet1
	* Normalized composition	SiO2 * wt%	Na2O * wt%	MgO* wt%	Al2O3* wt%	K2O* wt%	Fe2O3 wt%	TiO2 * ppm	Ba * ppm	Zr * ppm	Sr * ppm	Nd * ppm	Th * ppm	La * ppm	CaO * wt%	source
Xinjiang, China	Wupu	68.3569	19.64	0.684284	2.10392	0.582152	2.08	886.505	163.161	53.1086	545.385	6.18615	1.00504	6.23005	7.00625	this study
Satricum, central Italy	Sa.4	72.7207	19.1814	0.632354	1.25467	0.291083	0.35	1233.98	133.497	77.0869	233.87	5.2124	1.18742	6.25629	4.67741	Oikonomou et al. (2018) AAS
Satricum, central Italy	Sa.5	70.8057	18.3716	0.574427	1.25971	0.332563	0.67	1225.49	147.134	120.932	276.128	6.54343	1.57615	7.01104	7.18538	Oikonomou et al. (2018) AAS
Satricum, central Italy	Sa.16	74.1529	16.7835	0.573192	1.15644	0.291624	0.55	1264.79	131.734	76.1239	230.282	6.10701	1.28616	6.25181	5.70175	Oikonomou et al. (2018) AAS
Satricum, central Italy	Sa.21	70.9641	18.0687	0.483984	1.23013	0.272241	0.72	1202.59	151.245	124.021	275.266	6.84333	1.57597	7.37773	7.54208	Oikonomou et al. (2018) AAS
Satricum, central Italy	Sa.40	72.0181	17.9719	0.622143	0.782696	0.270933	0.34	786.717	75.0586	54.5881	228.788	4.2075	1.0747	5.17081	6.53251	Oikonomou et al. (2018) AAS
Satricum, central Italy	Sa.1	74.2384	16.622	0.323347	1.80872	0.626484	0.95	566.343	192.998	32.4357	306.169	4.73198	0.813419	5.26146	5.10281	Oikonomou et al. (2018) AAS
Satricum, central Italy	Sa.2	71.1513	16.3366	0.443436	2.01562	0.483748	0.75	574.945	182.413	35.9788	528.092	5.82211	0.869739	6.39657	8.01208	Oikonomou et al. (2018) AAS
Satricum, central Italy	Sa.3	70.6877	16.7665	0.635554	2.49177	0.393438	0.84	553.643	222.948	33.7953	522.566	6.11039	0.856484	6.09627	7.71744	Oikonomou et al. (2018) AAS
Satricum, central Italy	Sa.6	70.1002	19.2755	0.734402	2.26357	0.291749	0.57	523.586	214.284	35.3117	497.985	6.23739	0.697179	5.71123	6.1066	Oikonomou et al. (2018) AAS
Satricum, central Italy	Sa.7	70.197	17.6199	0.534546	2.14827	0.504289	0.81	526.594	237.016	33.4848	498.238	6.2199	0.836111	6.57593	7.49373	Oikonomou et al. (2018) AAS
Satricum, central Italy	Sa.8	70.0543	17.8538	0.58471	2.25819	0.483898	0.77	554.943	230.86	39.1151	493.979	6.76752	0.79944	6.03864	7.24839	Oikonomou et al. (2018) AAS
Satricum, central Italy	Sa.9	69.6585	17.9663	0.644893	2.29743	0.534052	0.72	531.149	246.873	39.1974	505.838	7.12405	0.826269	6.56682	7.37596	Oikonomou et al. (2018) AAS
Satricum, central Italy	Sa.10	71.8242	17.2306	0.362748	2.36794	0.564275	0.73	527.782	240.825	39.2978	418.168	6.3481	0.80107	6.32089	6.31787	Oikonomou et al. (2018) AAS
Satricum, central Italy	Sa.11	71.4109	16.0518	0.675972	2.44157	0.443922	0.83	548.648	234.068	37.8343	510.511	6.80008	0.797042	6.37634	7.60721	Oikonomou et al. (2018) AAS
Satricum, central Italy	Sa.12	70.9708	17.0992	0.534981	2.33171	0.444135	0.9	516.919	232.161	37.7515	495.614	7.19701	0.919561	7.07588	7.24748	Oikonomou et al. (2018) AAS
Satricum, central Italy	Sa.13	70.7599	17.1481	0.604871	2.38924	0.403248	0.76	556.624	216.746	34.6793	521.197	6.34409	0.774235	6.45196	7.2887	Oikonomou et al. (2018) AAS
Satricum, central Italy	Sa.14	71.7249	17.4179	0.940687	2.2354	0.627125	0.8	772.769	172.965	42.2803	375.263	5.86665	1.03476	6.29856	6.07906	Oikonomou et al. (2018) AAS
Satricum, central Italy	Sa.15	70.7638	16.8102	0.422771	2.02326	0.483166	0.61	570.895	182.194	40.3645	554.635	7.51223	0.883792	7.37835	8.21383	Oikonomou et al. (2018) AAS
Satricum, central Italy	Sa.17	74.1495	16.749	0.38341	1.95741	0.595295	0.82	584.025	180.606	36.5249	295.63	5.03781	0.789018	5.48882	4.83299	Oikonomou et al. (2018) AAS
Satricum, central Italy	Sa.18	70.6526	16.9675	0.594821	2.16757	0.453677	0.77	554.971	223.814	38.613	523.241	6.42205	0.83779	6.48254	7.70243	Oikonomou et al. (2018) AAS
Satricum, central Italy	Sa.19	69.6123	19.5401	0.69391	2.36332	0.36204	0.53	536.817	222.252	37.5114	519.93	6.212	0.871913	6.50667	6.15468	Oikonomou et al. (2018) AAS
Satricum, central Italy	Sa.20	69.4023	19.6452	0.664233	2.35501	0.422694	0.57	545.61	217.385	34.7213	507.233	6.01534	0.828279	6.0254	6.119	Oikonomou et al. (2018) AAS
Satricum, central Italy	Sa.22	68.8207	21.5867	0.762	2.37624	0.511342	0.26	555.267	183.482	35.4932	472.24	6.02883	0.754982	6.53014	4.71237	Oikonomou et al. (2018) AAS
Satricum, central Italy	Sa.23	74.532	16.6466	0.302116	2.02418	0.493456	0.58	613.151	186.305	39.1743	271.904	5.98189	0.810677	5.84091	4.87413	Oikonomou et al. (2018) AAS
Satricum, central Italy	Sa.24	70.4916	17.8213	0.582658	2.17995	0.462108	0.44	549.645	190.871	39.1788	514.347	6.84825	0.861933	7.25611	7.19282	Oikonomou et al. (2018) AAS
Satricum, central Italy	Sa.25	69.2117	20.2877	0.653794	2.25308	0.512977	0.34	526.841	225.308	35.6066	436.533	6.36393	0.78757	6.46049	5.89421	Oikonomou et al. (2018) AAS
Satricum, central Italy	Sa.26	70.0119	17.7701	0.665244	2.28804	0.463655	0.76	600.244	215.7	35.5805	496.917	5.83298	0.869857	6.11521	7.29753	Oikonomou et al. (2018) AAS
Satricum, central Italy	Sa.27	69.9442	17.7154	0.54447	2.23838	0.453725	0.79	600.441	239.97	39.3228	543.461	7.36748	1.06877	7.00753	7.32009	Oikonomou et al. (2018) AAS
Satricum, central Italy	Sa.28	68.8449	18.6436	0.501712	2.10719	0.551883	0.34	492.1	211.722	35.3205	547.869	7.05106	0.841872	6.4189	7.57585	Oikonomou et al. (2018) AAS
Satricum, central Italy	Sa.29	69.5787	17.6579	0.551496	2.1759	0.631714	0.27	486.737	224.609	32.087	563.529	6.43044	0.804182	6.20985	7.741	Oikonomou et al. (2018) AAS
Satricum, central Italy	Sa.30	68.976	18.264	0.561351	2.02487	0.541303	0.24	486.588	222.536	33.5808	546.315	7.32062	0.86007	6.70313	7.75867	Oikonomou et al. (2018) AAS
Satricum, central Italy	Sa.31	70.1017	17.876	0.615369	2.22945	0.423697	0.84	560.367	241.104	39.2424	532.648	7.22302	1.00275	6.85279	7.30373	Oikonomou et al. (2018) AAS
Satricum, central Italy	Sa.32	71.6184	18.6791	0.683996	1.64964	0.362115	0.55	545.318	238.393	36.1109	554.238	6.56133	0.902271	6.54121	5.60273	Oikonomou et al. (2018) AAS
Satricum, central Italy	Sa.33	70.6142	17.9033	0.544972	2.1597	0.544972	0.76	582.477	234.136	38.3499	483.41	6.76472	0.948655	6.68398	6.7516	Oikonomou et al. (2018) AAS
Satricum, central Italy	Sa.34	71.6635	17.1553	0.50368	2.22626	0.473459	0.66	539.401	206.509	35.2576	483.532	6.56798	0.997286	6.55791	6.58813	Oikonomou et al. (2018) AAS
Satricum, central Italy	Sa.36	70.9434	17.1187	0.765758	2.57939	0.544091	0.53	1016.85	219.652	49.3712	546.106	6.58955	0.916894	6.86865	6.93212	Oikonomou et al. (2018) AAS
Satricum, central Italy	Sa.37	70.4457	18.2008	0.728435	2.19542	0.586795	0.73	948.455	189.191	59.0842	417.838	5.96204	1.05016	6.74814	6.71779	Oikonomou et al. (2018) AAS
Satricum, central Italy	Sa.38	70.771	18.3837	0.60739	2.10562	0.597266	0.64	987.857	186.266	70.2547	446.431	6.38771	1.18239	7.49418	6.53956	Oikonomou et al. (2018) AAS
Satricum, central Italy	Sa.39	71.0558	16.9804	0.725574	2.64028	0.534103	0.65	969.945	225.734	51.4956	516.971	6.248	0.923091	6.82241	7.0038	Oikonomou et al. (2018) AAS
Satricum, central Italy	Sa.41	72.1267	16.1733	0.331502	2.44106	0.502275	0.45	522.816	224.015	34.657	398.807	5.3211	0.829759	5.58832	6.94145	Oikonomou et al. (2018) AAS
Satricum, central Italy	Sa.42	72.8073	16.4983	0.441561	2.23791	0.511809	0.35	544.055	224.794	31.9128	398.408	5.44926	0.892153	5.64294	6.19188	Oikonomou et al. (2018) AAS
Satricum, central Italy	Sa.43	72.4813	17.4202	0.566181	2.70958	0.333643	1.09	497.521	187.042	29.1179	411.492	5.71944	0.689528	5.83066	5.28773	Oikonomou et al. (2018) AAS
Satricum, central Italy	Sa.44	69.6848	18.7177	0.521608	2.22686	0.401237	0.3	609.066	196.606	30.0927	346.067	5.24617	0.698152	5.4839	6.76084	Oikonomou et al. (2018) AAS
Satricum, central Italy	Sa.45	72.6191	18.3117	0.607304	2.30569	0.59701	1.53	652.468	204.836	31.7033	432.318	5.85688	0.854342	6.47447	5.57896	Oikonomou et al. (2018) AAS
Rhodes Island, Greece	R.34	69.0328	17.0364	0.887104	3.11494	1.13912	0.8	511.196	208.671	32.2583	532.262	6.04843	NA	5.04036	6.30045	Oikonomou et al. (2018) JASR
Rhodes Island, Greece	R.38	70.6061	20.937	0.632024	0.872795	0.14045	0.32	686.118	26.0835	52.167	198.636	4.01285	NA	5.01606	5.57786	Oikonomou et al. (2018) JASR
Rhodes Island, Greece	R.60	72.8964	18.5379	1.00422	1.20507	0.251055	0.42	852.647	47.1984	78.3292	213.899	4.01688	NA	5.0211	4.57925	Oikonomou et al. (2018) JASR
Pydna, Greece	7-Py 369a	70.7101	14.1717	0.365427	2.53515	0.445364	0.77	570.98	190.707	32.8884	373.078	5.37863	0.867889	5.49283	6.42923	Blomme et al. (2017) JAS
Pydna, Greece	12-Py 6245	83.8298	16.5925	0.469197	2.91471	0.526069	0.96	710.904	191.944	34.6921	385.737	5.82942	0.796213	5.9716	8.58773	Blomme et al. (2017) JAS
Pydna, Greece	20-Py 6405	68.59	18.2394	0.66757	2.42136	0.577052	11.58	905.18	245.53	48.6534	485.289	6.46072	1.65195	6.76622	7.03777	Blomme et al. (2017) JAS
Pydna, Greece	2-Py 945/T25a	64.8079	17.5672	0.451728	2.47948	0.431651	0.35	501.92	200.768	32.3236	394.007	5.61147	0.803072	5.52112	7.31799	Blomme et al. (2017) JAS
Pydna, Greece	4-Py 133	66.5371	19.1253	0.571952	2.66911	0.531815	0.34	602.055	196.671	36.324	405.083	5.4486	0.702397	5.62921	6.72294	Blomme et al. (2017) JAS
Pydna, Greece	5-Py 3543B	67.8054	16.467	0.514594	2.40144	0.524684	0.89	605.405	220.973	36.8288	506.421	6.23567	0.908108	5.92288	7.19423	Blomme et al. (2017) JAS
Pydna, Greece	6-Py 3543	63.9421	19.3873	0.571987	2.48864	0.672335	0.34	602.091	192.669	36.8279	474.348	5.88042	0.822858	5.81018	7.35555	Blomme et al. (2017) JAS
Pydna, Greece	7-Py 369b	69.8983	16.2486	0.374112	2.6289	0.485335	1.08	505.557	198.178	31.5468	393.323	5.8139	0.879669	5.62179	6.47113	Blomme et al. (2017) JAS
Pydna, Greece	8-Py 371	67.5956	15.7998	0.598556	2.5903	0.619196	2.96	722.395	219.815	37.8742	438.494	6.44996	0.928794	6.68732	9.96906	Blomme et al. (2017) JAS
Pydna, Greece	10-Py519/521a	66.7143	19.2171	0.671338	2.63291	0.587421	3.72	629.38	197.206	32.7277	482.629	5.87421	0.765745	5.85323	8.20292	Blomme et al. (2017) JAS
Pydna, Greece	10-Py 519/521b	67.5459	17.9522	0.597393	2.5617	1.18466	0.35	708.771	215.669	42.7288	413.517	5.51829	0.769523	5.7208	6.8447	Blomme et al. (2017) JAS
Pydna, Greece	11-Py 6245	64.1329	15.4219	0.593149	2.94493	0.572337	2.5	1040.61	246.625	45.3707	449.649	7.95028	1.37361	8.54343	12.4457	Blomme et al. (2017) JAS
Pydna, Greece	13-Py 6253	68.7601	16.0726	0.55106	2.71448	0.602084	1.94	816.386	213.281	38.3701	448.604	6.63313	0.959253	6.70457	8.8884	Blomme et al. (2017) JAS
Pydna, Greece	14-Py 6267b	68.4022	17.0827	0.500629	2.20685	0.510846	1.48	613.015	171.644	26.9727	390.797	5.42518	0.684533	5.47627	7.78529	Blomme et al. (2017) JAS
Pydna, Greece	15-Py 6273	67.5116	17.4318	0.876121	2.63843	0.664643	0.69	805.628	209.463	45.8201	524.263	6.40474	0.835839	6.2839	8.33825	Blomme et al. (2017) JAS
Pydna, Greece	18-Py 6299	67.6548	17.62	0.59746	2.67338	0.587334	0.79	607.587	216.706	39.3919	486.171	6.50118	0.951886	6.42017	8.65811	Blomme et al. (2017) JAS
Pydna, Greece	21-Py 6435	67.0663	18.3621	0.703528	2.19099	1.2764	0.48	603.024	127.64	36.3824	378.196	5.05535	0.773881	5.47747	7.60815	Blomme et al. (2017) JAS
Pydna, Greece	22-Py 6436	66.7358	18.2893	0.703434	2.1706	1.25613	0.47	502.453	120.589	35.8751	320.565	4.88384	0.793876	5.48679	7.64733	Blomme et al. (2017) JAS
Pydna, Greece	29-Py 8382	68.6169	18.7476	0.574833	1.90602	0.332798	0.84	605.087	137.153	35.3976	398.652	5.54663	0.705935	5.45587	6.73664	Blomme et al. (2017) JAS
Pydna, Greece	27-Py 8372 T	65.8903	17.7181	0.773408	2.64164	1.18522	0.44	703.098	189.837	40.8801	369.227	4.62036	0.693054	5.15271	7.39258	Blomme et al. (2017) JAS
Pydna, Greece	37-Py 8483	70.138	17.2466	0.464758	2.6572	0.848688	0.92	606.206	243.493	35.7662	409.189	5.97113	0.828481	5.38513	6.72889	Blomme et al. (2017) JAS
Pydna, Greece	39-Py 872	67.4582	18.7618	0.672574	2.48953	0.722766	0.38	602.305	172.661	41.2579	380.054	5.54121	0.793035	5.1999	6.86628	Blomme et al. (2017) JAS
Methoni, Greece	54-Mth 1309	68.2343	20.3116	0.642583	2.46993	0.451816	0.38	602.422	180.726	32.4304	449.105	5.86357	0.742987	5.6728	8.77527	Blomme et al. (2017) JAS
Methoni, Greece	55-Mth 2898	68.771	20.4268	0.556728	1.63982	0.364403	1.2	708.562	122.48	69.6415	357.014	4.98018	0.69844	5.14214	8.61409	Blomme et al. (2017) JAS
Methoni, Greece	62-Mth 824	68.6157	17.8753	0.522786	2.73458	0.321715	0.36	603.215	216.152	38.8068	521.982	6.60521	0.794233	6.57504	9.58107	Blomme et al. (2017) JAS
Methoni, Greece	60-Mth 338	71.7414	17.7283	0.424267	0.939447	0.212133	0.87	1313.21	71.7212	175.869	250.721	4.18206	0.727314	4.59622	5.79831	Blomme et al. (2017) JAS
Methoni, Greece	61-Mth 822	68.8524	20.5514	0.641606	0.471179	0.110276	0.25	701.757	38.0954	61.1531	336.141	5.5539	0.601506	5.95491	9.83462	Blomme et al. (2017) JAS
Adria	51b	69.8148	18.217	0.549562	2.47303	0.437614	1.67	610.625	184.205	37.6552	391.818	6.6151	0.915937	6.51333	7.64299	Panighello et al. (2012) JAS
Adria	52b	69.3795	18.3113	0.549339	2.47202	0.427263	1.65	610.376	183.113	37.6399	407.935	6.51068	0.915565	6.51068	7.56867	Panighello et al. (2012) JAS
Adria	53b	71.1289	17.2961	0.419609	2.43578	0.624296	2	614.062	203.664	34.7968	384.812	6.03828	0.818749	5.93593	7.21523	Panighello et al. (2012) JAS
Adria	54b	70.3277	17.7605	0.540982	2.45994	0.428703	1.87	612.432	179.647	37.7667	405.226	6.43054	0.918649	6.32847	7.5023	Panighello et al. (2012) JAS
Adria	52t	65.1101	16.869	0.473154	2.25262	0.48344	0.57	617.157	176.918	33.9436	373.38	6.27443	0.822876	6.27443	7.00473	Panighello et al. (2012) JAS
Adria	51t	64.6056	17.2555	0.482744	2.48562	0.462202	0.54	616.27	183.854	35.9491	391.331	6.47083	0.924404	6.57354	7.2309	Panighello et al. (2012) JAS
Adria	53t	65.6777	17.4936	0.409207	2.17903	0.542199	0.39	511.509	196.419	33.7596	348.849	5.6266	0.818414	5.7289	6.94629	Panighello et al. (2012) JAS
Adria	54t	65.7719	16.904	0.491753	2.23338	0.450773	0.54	614.691	171.089	34.8325	229.485	6.04446	0.819588	6.04446	7.04846	Panighello et al. (2012) JAS
Adria	51y	69.3984	15.4379	0.447266	2.30847	0.41841	1.8	865.676	170.25	49.055	327.514	7.21397	1.29851	10.3881	6.33386	Panighello et al. (2012) JAS
Adria	52y	69.0209	15.1758	0.306435	2.27638	0.40858	1.86	875.529	172.187	48.1541	490.296	8.02568	1.16737	7.87976	6.27462	Panighello et al. (2012) JAS
Adria	53y	72.0699	16.7435	0.363989	2.2446	0.533851	1.41	727.979	178.355	38.8255	225.673	8.12909	2.4266	9.22106	5.43557	Panighello et al. (2012) JAS
Adria	3b	68.3822	15.4808	1.06623	2.04019	0.727906	2.27	1845.4	87.1437	83.0429	249.129	7.27906	1.74287	7.99672	10.8981	Panighello et al. (2012) JAS
Adria	3w	65.0374	17.6732	0.706928	1.43405	0.464553	0.94	1211.88	81.8017	87.861	236.316	6.36235	1.61584	7.06928	7.70551	Panighello et al. (2012) JAS
Adria	21b	74.8196	15.5535	0.538782	1.59602	1.21988	1.61	1423.2	141.303	207.38	166.717	7.21765	1.82983	7.62428	5.35732	Panighello et al. (2012) JAS
Adria	22b	71.7698	16.6717	0.508285	1.61635	1.21988	1.61	1423.2	132.154	208.397	167.734	7.3193	1.93148	7.72593	5.34716	Panighello et al. (2012) JAS
Adria	21w	71.0757	15.6266	0.534328	1.22996	1.30053	0.77	1713.88	126.021	278.254	187.519	6.75471	2.01633	7.66206	5.85745	Panighello et al. (2012) JAS
Adria	21ya	71.974	14.4231	0.325226	2.46041	0.904977	4.07	1555.43	111.708	151.301	125.848	9.19118	2.40385	9.04977	4.38348	Panighello et al. (2012) JAS
Adria	21yb	73.3728	14.4642	0.381328	2.03813	0.907298	3.44	1446.42	119.658	168.31	138.067	8.28402	2.23537	8.15253	4.73373	Panighello et al. (2012) JAS
Adria	22ya	72.8051	14.561	0.299786	1.29907	0.870807	3.76	1284.8	115.632	135.617	131.335	7.70878	1.85582	7.13776	4.73947	Panighello et al. (2012) JAS
Adria	22yb	71.6064	15.0827	0.307512	1.28862	0.966467	4.02	1317.91	111.29	143.506	125.934	7.76102	1.90365	7.17528	4.58339	Panighello et al. (2012) JAS
Dren-Delyan, Southwest Bulgaria	Dark orange	69.9223	17.5232	0.461136	2.24553	0.400988	0.244488	501.235	190.469	36.0589	515.571	6.30554	0.621532	6.36569	8.42075	Tzankova & Mihaylov (2019) Geologica Balcanica
Dren-Delyan, Southwest Bulgaria	1168	67.407	17.2805	0.5817	2.27665	0.43126	0.288941	702.051	195.03	66.9857	596.493	7.07066	0.762227	7.78274	11.1626	Tzankova & Mihaylov (2019) Geologica Balcanica
Dren-Delyan, Southwest Bulgaria	1219	69.873	15.8546	0.442361	2.6039	0.452415	0.477863	603.22	217.883	31.0759	498.511	6.29359	0.754025	6.76612	8.58583	Tzankova & Mihaylov (2019) Geologica Balcanica
Dren-Delyan, Southwest Bulgaria	1181 yellow	73.77	16.499	0.451702	1.46209	0.57057	0.955726	594.344	129.092	40.2846	296.78	4.13664	0.772647	6.30005	6.38326	Tzankova & Mihaylov (2019) Geologica Balcanica
Dren-Delyan, Southwest Bulgaria	1181 blue	72.5423	16.1584	0.351495	2.27438	1.05448	2.41154	516.904	201.944	35.5216	368.118	5.36546	0.785694	5.85135	6.50265	Tzankova & Mihaylov (2019) Geologica Balcanica
Dren-Delyan, Southwest Bulgaria	1181 white	74.7667	17.7508	0.424193	2.18622	1.04417	0.444524	652.604	253.047	39.7762	435.255	4.75314	0.783125	10.8441	8.14668	Tzankova & Mihaylov (2019) Geologica Balcanica
Dren-Delyan, Southwest Bulgaria	1198 light blue	71.0412	16.8047	0.391273	2.26738	0.642089	0.311167	501.632	230.53	33.509	441.085	5.82897	0.83271	7.85556	6.96266	Tzankova & Mihaylov (2019) Geologica Balcanica
Dren-Delyan, Southwest Bulgaria	1198 white	70.0221	16.6365	0.512357	2.09966	0.843882	0.411185	602.773	294.012	49.9397	537.11	6.58027	0.813743	16.0036	8.75025	Tzankova & Mihaylov (2019) Geologica Balcanica
Dren-Delyan, Southwest Bulgaria	1198 dark blue	71.2289	16.0237	0.413711	2.4419	0.736607	0.877935	605.431	214.191	35.4177	448.705	6.05431	0.827422	6.7001	7.4468	Tzankova & Mihaylov (2019) Geologica Balcanica
Dren-Delyan, Southwest Bulgaria	1247 white	69.0562	17.9365	0.592197	0.501862	0.250931	0.355619	602.234	125.957	70.4814	406.428	5.43014	0.612271	13.5703	9.72608	Tzankova & Mihaylov (2019) Geologica Balcanica
Dren-Delyan, Southwest Bulgaria	white	67.6112	18.4202	0.613002	1.46719	0.251231	0.277827	602.953	165.893	62.5263	571.208	5.62756	0.733593	9.45632	12.24	Tzankova & Mihaylov (2019) Geologica Balcanica
Dren-Delyan, Southwest Bulgaria	EB3 dark green	66.1792	17.7968	0.507899	3.06771	0.568847	1.36691	609.479	194.982	46.2797	482.199	5.99321	0.772006	6.80584	9.30471	Tzankova & Mihaylov (2019) Geologica Balcanica
Dren-Delyan, Southwest Bulgaria	EB3 blue	68.1536	18.0283	0.552514	3.223	0.736685	0.666786	613.904	256.346	41.5818	553.486	7.53056	0.808308	8.08308	8.7686	Tzankova & Mihaylov (2019) Geologica Balcanica
Dren-Delyan, Southwest Bulgaria	EB3 white	67.0958	17.1482	0.421923	3.26488	0.602748	0.277827	502.29	253.767	30.0771	494.404	6.00738	0.753434	10.0659	8.47865	Tzankova & Mihaylov (2019) Geologica Balcanica
Dren-Delyan, Southwest Bulgaria	EB3 yellow	67.6737	17.5131	0.481919	3.10684	0.533187	0.333393	512.68	229.845	38.4612	547.501	7.52614	0.984345	7.07498	9.84345	Tzankova & Mihaylov (2019) Geologica Balcanica
Francavilla Marittima	FM5a	74.4458	17.7877	0.440686	0.190296	0.230358	0.155583	173.753	35.0545	7.27131	168.262	0.661028	0.140218	0.831293	6.48008	Conte et al. (2019) AAS
Francavilla Marittima	FM10a	74.6461	18.5989	0.43067	0.240374	0.200312	0.155583	190.46	32.0499	8.05253	174.271	0.791231	0.18028	1.02159	6.65035	Conte et al. (2019) AAS
Francavilla Marittima	FM11a	75.3253	19.7097	0.39039	0.14014	0.2002	0.100018	130.242	32.032	7.1972	164.164	0.650651	0.12012	0.710711	5.20521	Conte et al. (2019) AAS
Sarno (S. Valentino Torio), Italy	SN25b	72.5472	17.7636	0.581099	0.320606	0.330625	0.188923	292.47	58.2101	19.036	159.301	2.00379	0.300568	2.20417	5.53046	Conte et al. (2016) EJM
Capua, Italy	CA13inc	74.6308	17.8256	0.922358	0.370948	0.360923	0.255601	466.593	29.7761	35.4907	171.438	1.50384	0.300769	1.70436	6.0254	Conte et al. (2016) EJM
Sarno (S. Valentino Torio), Italy	SN4t	69.6641	19.4882	0.515506	0.424534	0.161727	1.06686	758.749	49.2258	105.123	277.969	3.53779	0.505398	3.94211	8.32896	Conte et al. (2016) EJM
Sarno (S. Valentino Torio), Italy	SN7t	69.8704	18.3463	0.542254	0.562338	0.321336	0.411185	1038.54	70.1918	122.509	266.106	3.51461	0.702922	3.91628	7.54135	Conte et al. (2016) EJM
Sarno (S. Valentino Torio), Italy	SN9g	68.0838	21.7466	0.482365	0.442168	0.120591	0.488976	720.817	55.07	76.073	206.01	3.61774	0.502464	4.32119	6.60237	Conte et al. (2016) EJM
Sarno (S. Valentino Torio), Italy	SN32g	70.6764	18.4412	0.551532	0.391087	0.0902507	0.277827	530.261	21.7605	82.3287	235.655	3.71031	0.501393	4.2117	8.56379	Conte et al. (2016) EJM
Sarno (S. Valentino Torio), Italy	SN33a	68.9556	17.807	1.01553	0.814437	0.160876	0.544542	845.327	48.2629	87.9793	345.884	4.223	0.603286	4.72574	10.105	Conte et al. (2016) EJM
Sarno (S. Valentino Torio), Italy	SN34b	69.5765	18.104	0.855862	0.664551	0.211448	0.677899	1372.24	40.6786	254.745	277.903	4.43034	0.805517	5.03448	8.19613	Conte et al. (2016) EJM
Sarno (S. Valentino Torio), Italy	SN35t	69.5535	19.4344	0.432322	0.30162	0.15081	0.533429	590.342	27.9501	76.0082	192.031	4.5243	0.5027	5.73078	6.86688	Conte et al. (2016) EJM
Sarno (S. Valentino Torio), Italy	SN37t	70.0683	19.0525	0.49579	0.404726	0.182127	1.16688	634.617	58.8877	88.6351	298.486	4.04726	0.505908	4.45199	8.61056	Conte et al. (2016) EJM
Sarno (S. Marzano), Italy	SN52g	74.1564	19.1362	0.541874	0.481665	0.120416	0.32228	892.182	56.696	125.434	118.409	3.11076	0.602082	3.51214	4.33499	Conte et al. (2016) EJM
Francavilla Marittima	FM4inc	67.8398	18.7954	0.541595	0.391152	0.140414	0.244488	644.115	94.2776	120.435	281.83	3.56049	0.501477	4.16226	9.26729	Conte et al. (2019) AAS
Amendolara	AM1 g	68.7238	17.4342	0.631966	0.33103	0.0601873	0.311167	1049.16	22.0687	202.269	296.924	3.62127	0.501561	4.39367	10.5629	Conte et al. (2019) AAS
Son Mas (Mallorca, Spain)	S.M. n° 1 b	72.7095	13.5061	0.467128	1.18813	0.781932	1.48	873.327	110.963	104.497	220.685	6.12049	1.56175	6.95296	9.37303	Strydonck et al. (2018) JASR
Son Mas (Mallorca, Spain)	S.M. n° 1 w	70.8605	12.5997	0.36287	0.907176	0.584624	0.76	755.98	106.53	92.5294	220.755	5.31467	1.2933	6.53189	9.44471	Strydonck et al. (2018) JASR
Son Mas (Mallorca, Spain)	S.M. n° 2 b	71.786	13.1727	0.571837	1.24579	0.663739	1.83	1531.71	100.605	138.339	222.775	6.60973	1.87554	8.17572	9.70081	Strydonck et al. (2018) JASR
Son Mas (Mallorca, Spain)	S.M. n° 2 w	64.2165	14.5396	0.49475	0.959208	0.575525	0.89	1009.69	135.651	108.384	221.132	5.52284	1.47297	7.21455	10.1373	Strydonck et al. (2018) JASR
Son Mas (Mallorca, Spain)	S.M. n° 4 b	70.4697	13.587	0.466418	1.71358	0.588092	1.33	1419.53	153.478	138.867	283.797	7.702	2.23659	9.1643	11.0622	Strydonck et al. (2018) JASR
Son Mas (Mallorca, Spain)	S.M. n° 4 w	68.4119	12.2712	0.35791	1.17599	0.56243	0.9	1002.15	87.0103	113.555	215.311	5.74248	1.70748	6.94928	10.7987	Strydonck et al. (2018) JASR
Son Mas (Mallorca, Spain)	S.M. n° 7 a	69.6117	19.4649	0.681821	1.30866	0.373902	9.04	1044.73	63.0376	89.553	215.739	5.5061	1.49798	6.62002	6.8292	Strydonck et al. (2018) JASR
Son Mas (Mallorca, Spain)	S.M. n° 7 y	71.6601	19.6855	0.492138	0.852239	0.288081	1.39	984.276	52.6793	86.0176	178.64	4.73384	1.27639	5.43467	3.88909	Strydonck et al. (2018) JASR
Son Mas (Mallorca, Spain)	S.M. n° 12 b	71.3629	15.6202	0.357325	0.806534	0.347116	0.91	918.836	73.1521	111.858	185.608	5.72434	1.48039	6.59843	9.24962	Strydonck et al. (2018) JASR
Son Mas (Mallorca, Spain)	S.M. n° 12 w	68.0689	13.5292	0.391079	1.00412	0.380509	1.27	972.413	110.762	125.979	181.435	5.77238	1.56052	6.9936	9.31191	Strydonck et al. (2018) JASR
Son Mas (Mallorca, Spain)	S.M. n° 3 b1	73.1261	14.8474	0.393912	1.03023	0.494915	0.97	858.525	100.415	115.898	221.206	5.41211	1.32256	6.45909	8.42365	Strydonck et al. (2018) JASR
Son Mas (Mallorca, Spain)	S.M. n° 3 b2	73.3677	13.8831	0.385079	1.36804	0.952564	1.27	729.624	184.248	85.5225	277.635	5.49949	1.1221	6.45451	8.34	Strydonck et al. (2018) JASR
Son Mas (Mallorca, Spain)	S.M. n° 3 w	70.0762	14.4393	0.3938	2.3729	1.32276	0.89	484.677	225.191	31.6947	406.425	6.15508	0.78089	6.63807	7.95678	Strydonck et al. (2018) JASR
Son Mas (Mallorca, Spain)	S.M. n° 5 b	70.7445	17.094	0.370714	2.39934	0.638451	2.3	525.178	193.685	34.1525	336.113	5.82683	0.941164	6.19015	6.06529	Strydonck et al. (2018) JASR
Son Mas (Mallorca, Spain)	S.M. n° 5 w	71.6612	15.8795	0.274837	1.50651	0.437704	0.34	458.062	121.256	33.4583	318.475	5.43691	0.930338	5.84989	6.08713	Strydonck et al. (2018) JASR
Son Mas (Mallorca, Spain)	S.M. n° 6 b	73.8317	14.7461	0.303003	2.47452	0.424204	0.97	505.005	194.493	35.2172	350.164	5.74971	1.11839	6.16615	6.35296	Strydonck et al. (2018) JASR
Son Mas (Mallorca, Spain)	S.M. n° 6 w	72.1051	15.6839	0.254608	1.33415	0.37682	0.49	437.926	108.548	30.9119	295.385	4.93326	0.814461	5.38394	5.67268	Strydonck et al. (2018) JASR
Son Mas (Mallorca, Spain)	S.M. n° 10 b	70.3128	16.5918	0.384444	2.36737	0.627251	1.14	495.731	202.973	33.7032	468.805	6.63535	0.862417	7.07359	8.08344	Strydonck et al. (2018) JASR
Son Mas (Mallorca, Spain)	S.M. n° 10 w	65.0157	17.7133	0.372381	2.25441	0.563604	0.63	442.831	186.594	30.9947	451.049	5.93645	0.769486	6.41036	7.70929	Strydonck et al. (2018) JASR
